# Supplementary material for: Amphibian chytridiomycosis outbreak dynamics are linked with host skin bacterial community structure
Source: Nat Commun. 2018 Feb 15;9:693. doi: 10.1038/s41467-018-02967-w (PMC5814395; doi:10.1038/s41467-018-02967-w)
Supplement: Supplementary file 4 — Supplementary Data 1 [file 41467_2018_2967_MOESM4_ESM.xlsx]

## Sheet: Sheet1
Indicator_OTU	Kingdom	Phylum	Class	Order	Family	Genus	Infection	indval	q value
Otu000051	Bacteria	Firmicutes	Bacilli	Bacillales	Planococcaceae	unclassified	Enzootic	0.873022	0.00161
Otu000117	Bacteria	Proteobacteria	Alphaproteobacteria	Sphingomonadales	Sphingomonadaceae	Novosphingobium	Enzootic	0.825401	0.00161
Otu000150	Bacteria	Actinobacteria	Actinobacteria	Actinomycetales	unclassified	unclassified	Enzootic	0.781265	0.00161
Otu000197	Bacteria	Actinobacteria	Actinobacteria	Actinomycetales	Geodermatophilaceae	Blastococcus	Enzootic	0.775455	0.00161
Otu000121	Bacteria	Proteobacteria	unclassified	unclassified	unclassified	unclassified	Enzootic	0.743171	0.00161
Otu000094	Bacteria	Actinobacteria	Actinobacteria	Actinomycetales	Nocardioidaceae	unclassified	Enzootic	0.742141	0.00338947
Otu000038	Bacteria	Proteobacteria	Betaproteobacteria	Burkholderiales	unclassified	unclassified	Enzootic	0.734743	0.00365909
Otu000064	Bacteria	Proteobacteria	Alphaproteobacteria	Rhizobiales	unclassified	unclassified	Enzootic	0.733387	0.00527869
Otu000129	Bacteria	Proteobacteria	Alphaproteobacteria	Rhizobiales	Beijerinckiaceae	unclassified	Enzootic	0.727851	0.00161
Otu000059	Bacteria	Proteobacteria	Betaproteobacteria	unclassified	unclassified	unclassified	Enzootic	0.714243	0.00594462
Otu000362	Bacteria	Proteobacteria	Alphaproteobacteria	Rhizobiales	unclassified	unclassified	Enzootic	0.708152	0.00161
Otu000135	Bacteria	Proteobacteria	Alphaproteobacteria	Rhizobiales	Bradyrhizobiaceae	unclassified	Enzootic	0.682895	0.0152126
Otu000310	Bacteria	Proteobacteria	Alphaproteobacteria	Rhizobiales	unclassified	unclassified	Enzootic	0.680807	0.00238519
Otu000073	Bacteria	Actinobacteria	Actinobacteria	Solirubrobacterales	unclassified	unclassified	Enzootic	0.653832	0.00301875
Otu000241	Bacteria	Proteobacteria	Alphaproteobacteria	Rhizobiales	Hyphomicrobiaceae	Devosia	Enzootic	0.651677	0.0227178
Otu000074	Bacteria	Proteobacteria	Alphaproteobacteria	Sphingomonadales	Sphingomonadaceae	unclassified	Enzootic	0.642267	0.0172338
Otu000776	Bacteria	Actinobacteria	Actinobacteria	Acidimicrobiales	unclassified	unclassified	Enzootic	0.636456	0.003864
Otu000068	Bacteria	Proteobacteria	Alphaproteobacteria	unclassified	unclassified	unclassified	Enzootic	0.632826	0.00973488
Otu000125	Bacteria	Actinobacteria	Actinobacteria	Actinomycetales	Geodermatophilaceae	Modestobacter	Enzootic	0.625	0.00238519
Otu000224	Bacteria	Gemmatimonadetes	Gemmatimonadetes	Gemmatimonadales	Gemmatimonadaceae	Gemmatimonas	Enzootic	0.625	0.00161
Otu000571	Bacteria	Planctomycetes	Planctomycetacia	Planctomycetales	Planctomycetaceae	Singulisphaera	Enzootic	0.625	0.00238519
Otu000110	Bacteria	Proteobacteria	Alphaproteobacteria	Rhizobiales	unclassified	unclassified	Enzootic	0.6232	0.00161
Otu000118	Bacteria	Bacteroidetes	Sphingobacteria	Sphingobacteriales	Cytophagaceae	Hymenobacter	Enzootic	0.620119	0.0243417
Otu000193	Bacteria	Verrucomicrobia	Spartobacteria	Spartobacteria_order_incertae_sedis	Spartobacteria_family_incertae_sedis	Spartobacteria_genera_incertae_sedis	Enzootic	0.618943	0.003864
Otu000599	Bacteria	Proteobacteria	Alphaproteobacteria	Caulobacterales	Caulobacteraceae	Phenylobacterium	Enzootic	0.617718	0.00338947
Otu000205	Bacteria	Actinobacteria	Actinobacteria	Actinomycetales	unclassified	unclassified	Enzootic	0.611244	0.00238519
Otu000234	Bacteria	unclassified	unclassified	unclassified	unclassified	unclassified	Enzootic	0.607558	0.00486038
Otu000133	Bacteria	Actinobacteria	Actinobacteria	Actinomycetales	unclassified	unclassified	Enzootic	0.607214	0.005175
Otu000294	Bacteria	Proteobacteria	Alphaproteobacteria	Sphingomonadales	Sphingomonadaceae	Sphingomonas	Enzootic	0.60097	0.0118165
Otu000402	Bacteria	Proteobacteria	Deltaproteobacteria	Desulfuromonadales	Geobacteraceae	Geobacter	Enzootic	0.6005	0.00338947
Otu000314	Bacteria	Actinobacteria	Actinobacteria	Solirubrobacterales	Conexibacteraceae	Conexibacter	Enzootic	0.59375	0.00238519
Otu000748	Bacteria	Acidobacteria	Acidobacteria_Gp3	Acidobacteria_Gp3_order_incertae_sedis	Acidobacteria_Gp3_family_incertae_sedis	Gp3	Enzootic	0.59375	0.00161
Otu000311	Bacteria	Bacteroidetes	Sphingobacteria	Sphingobacteriales	Chitinophagaceae	unclassified	Enzootic	0.591951	0.00365909
Otu000109	Bacteria	Firmicutes	Bacilli	Lactobacillales	Streptococcaceae	Streptococcus	Enzootic	0.587795	0.0207742
Otu000158	Bacteria	Actinobacteria	Actinobacteria	Actinomycetales	Thermomonosporaceae	Actinoallomurus	Enzootic	0.587622	0.00301875
Otu000161	Bacteria	Proteobacteria	Alphaproteobacteria	Rhizobiales	Methylobacteriaceae	Methylobacterium	Enzootic	0.581172	0.0116186
Otu000306	Bacteria	Bacteroidetes	Sphingobacteria	Sphingobacteriales	Chitinophagaceae	Ferruginibacter	Enzootic	0.578632	0.0113043
Otu000420	Bacteria	Proteobacteria	Betaproteobacteria	unclassified	unclassified	unclassified	Enzootic	0.57817	0.00365909
Otu000232	Bacteria	Proteobacteria	Alphaproteobacteria	Rhizobiales	unclassified	unclassified	Enzootic	0.576906	0.0118165
Otu000590	Bacteria	Acidobacteria	Acidobacteria_Gp6	Acidobacteria_Gp6_order_incertae_sedis	Acidobacteria_Gp6_family_incertae_sedis	Gp6	Enzootic	0.576456	0.00238519
Otu000143	Bacteria	Proteobacteria	Alphaproteobacteria	Rhizobiales	Methylobacteriaceae	Methylobacterium	Enzootic	0.573569	0.041382
Otu000392	Bacteria	Actinobacteria	Actinobacteria	Actinomycetales	unclassified	unclassified	Enzootic	0.561426	0.0103756
Otu000308	Bacteria	Proteobacteria	Alphaproteobacteria	Rhizobiales	unclassified	unclassified	Enzootic	0.558207	0.00338947
Otu000196	Bacteria	Proteobacteria	Alphaproteobacteria	Rhizobiales	unclassified	unclassified	Enzootic	0.551571	0.00338947
Otu000067	Bacteria	Verrucomicrobia	Verrucomicrobiae	Verrucomicrobiales	Verrucomicrobiaceae	Luteolibacter	Enzootic	0.542659	0.0194895
Otu000217	Bacteria	Acidobacteria	Acidobacteria_Gp16	Acidobacteria_Gp16_order_incertae_sedis	Acidobacteria_Gp16_family_incertae_sedis	Gp16	Enzootic	0.540936	0.00853494
Otu000450	Bacteria	Acidobacteria	Acidobacteria_Gp4	Acidobacteria_Gp4_order_incertae_sedis	Acidobacteria_Gp4_family_incertae_sedis	Gp4	Enzootic	0.539214	0.00527869
Otu000536	Bacteria	Proteobacteria	Alphaproteobacteria	Rhizobiales	unclassified	unclassified	Enzootic	0.53865	0.0073973
Otu000305	Bacteria	Proteobacteria	Alphaproteobacteria	Rhizobiales	unclassified	unclassified	Enzootic	0.53125	0.00365909
Otu000606	Bacteria	Proteobacteria	Alphaproteobacteria	Rhodospirillales	Acetobacteraceae	unclassified	Enzootic	0.53125	0.00238519
Otu000644	Bacteria	Acidobacteria	Acidobacteria_Gp1	Acidobacteria_Gp1_order_incertae_sedis	Acidobacteria_Gp1_family_incertae_sedis	Gp1	Enzootic	0.53125	0.003864
Otu000223	Bacteria	Actinobacteria	Actinobacteria	Actinomycetales	Mycobacteriaceae	Mycobacterium	Enzootic	0.527137	0.0280759
Otu000346	Bacteria	Acidobacteria	Acidobacteria_Gp1	Acidobacteria_Gp1_order_incertae_sedis	Acidobacteria_Gp1_family_incertae_sedis	Gp1	Enzootic	0.516626	0.0172338
Otu000447	Bacteria	Proteobacteria	Alphaproteobacteria	Rhodospirillales	Acetobacteraceae	unclassified	Enzootic	0.514675	0.0118165
Otu000226	Bacteria	Actinobacteria	Actinobacteria	Solirubrobacterales	Conexibacteraceae	Conexibacter	Enzootic	0.512085	0.0282133
Otu000594	Bacteria	Proteobacteria	Alphaproteobacteria	Caulobacterales	Caulobacteraceae	Caulobacter	Enzootic	0.511108	0.0103756
Otu000495	Bacteria	Bacteroidetes	Sphingobacteria	Sphingobacteriales	Sphingobacteriaceae	Mucilaginibacter	Enzootic	0.507295	0.0107333
Otu000240	Bacteria	Proteobacteria	Alphaproteobacteria	Rhodospirillales	Acetobacteraceae	unclassified	Enzootic	0.5	0.005175
Otu000533	Bacteria	Proteobacteria	Alphaproteobacteria	Rhizobiales	unclassified	unclassified	Enzootic	0.5	0.00338947
Otu000618	Bacteria	Bacteroidetes	Sphingobacteria	Sphingobacteriales	Sphingobacteriaceae	Mucilaginibacter	Enzootic	0.5	0.00615588
Otu000854	Bacteria	Armatimonadetes	Armatimonadia	Armatimonadales	Armatimonadaceae	Armatimonas_Armatimonadetes_gp1	Enzootic	0.5	0.00365909
Otu000011	Bacteria	Bacteroidetes	Flavobacteria	Flavobacteriales	Flavobacteriaceae	Chryseobacterium	Epizootic	0.928215	0.00161
Otu000162	Bacteria	Deinococcus-Thermus	Deinococci	Deinococcales	Deinococcaceae	Deinococcus	Epizootic	0.884068	0.00161
Otu000095	Bacteria	Proteobacteria	Gammaproteobacteria	Xanthomonadales	Xanthomonadaceae	Stenotrophomonas	Epizootic	0.839906	0.00161
Otu000010	Bacteria	Firmicutes	Bacilli	Bacillales	Bacillales_Incertae_Sedis_XII	Exiguobacterium	Epizootic	0.829188	0.00161
Otu000024	Bacteria	Proteobacteria	Alphaproteobacteria	Caulobacterales	Caulobacteraceae	Brevundimonas	Epizootic	0.812367	0.003864
Otu000016	Bacteria	Bacteroidetes	Flavobacteria	Flavobacteriales	Flavobacteriaceae	Flavobacterium	Epizootic	0.804619	0.00301875
Otu000237	Bacteria	Proteobacteria	Betaproteobacteria	Rhodocyclales	Rhodocyclaceae	Shinella	Epizootic	0.757747	0.00161
Otu000084	Bacteria	Proteobacteria	Gammaproteobacteria	Pseudomonadales	Moraxellaceae	Acinetobacter	Epizootic	0.731545	0.00161
Otu000458	Bacteria	Bacteroidetes	Flavobacteria	Flavobacteriales	Flavobacteriaceae	Flavobacterium	Epizootic	0.720182	0.00161
Otu000014	Bacteria	Proteobacteria	Alphaproteobacteria	Rhizobiales	unclassified	unclassified	Epizootic	0.68701	0.0416565
Otu000060	Bacteria	Bacteroidetes	Sphingobacteria	Sphingobacteriales	Sphingobacteriaceae	Sphingobacterium	Epizootic	0.685921	0.00527869
Otu000015	Bacteria	Proteobacteria	Gammaproteobacteria	Pseudomonadales	Moraxellaceae	Acinetobacter	Epizootic	0.680383	0.0163477
Otu000103	Bacteria	Chlamydiae	Chlamydiae	Chlamydiales	Parachlamydiaceae	Parachlamydia	Epizootic	0.668139	0.00161
Otu000043	Bacteria	Bacteroidetes	Sphingobacteria	Sphingobacteriales	Sphingobacteriaceae	Sphingobacterium	Epizootic	0.65831	0.00365909
Otu000289	Bacteria	Actinobacteria	Actinobacteria	Actinomycetales	Nocardiaceae	Rhodococcus	Epizootic	0.651255	0.0256876
Otu000005	Bacteria	Proteobacteria	Gammaproteobacteria	Xanthomonadales	Xanthomonadaceae	Stenotrophomonas	Epizootic	0.637747	0.0414529
Otu000054	Bacteria	Proteobacteria	Gammaproteobacteria	Pseudomonadales	Pseudomonadaceae	Pseudomonas	Epizootic	0.621149	0.0326274
Otu000369	Bacteria	Proteobacteria	Alphaproteobacteria	Rhizobiales	Hyphomicrobiaceae	Devosia	Epizootic	0.617525	0.00562222
Otu000113	Bacteria	Proteobacteria	Gammaproteobacteria	Xanthomonadales	Xanthomonadaceae	unclassified	Epizootic	0.613074	0.0417915
Otu000542	Bacteria	Proteobacteria	Alphaproteobacteria	Sphingomonadales	Sphingomonadaceae	Sphingopyxis	Epizootic	0.586182	0.00301875
Otu000057	Bacteria	Proteobacteria	Alphaproteobacteria	Sphingomonadales	Sphingomonadaceae	unclassified	Epizootic	0.571847	0.018526
Otu000194	Bacteria	Actinobacteria	Actinobacteria	Actinomycetales	Nocardioidaceae	Nocardioides	Epizootic	0.555096	0.0220742
Otu000033	Bacteria	Proteobacteria	Gammaproteobacteria	Pseudomonadales	Moraxellaceae	Acinetobacter	Epizootic	0.531902	0.0133058
Otu000332	Bacteria	Proteobacteria	Alphaproteobacteria	Rhizobiales	Phyllobacteriaceae	Phyllobacterium	Epizootic	0.505012	0.00562222
Otu000330	Bacteria	Proteobacteria	Gammaproteobacteria	Pseudomonadales	Pseudomonadaceae	Pseudomonas	Epizootic	0.500645	0.00301875
