# Supplementary material for: Amphibian chytridiomycosis outbreak dynamics are linked with host skin bacterial community structure
Source: Nat Commun. 2018 Feb 15;9:693. doi: 10.1038/s41467-018-02967-w (PMC5814395; doi:10.1038/s41467-018-02967-w)
Supplement: Supplementary file 5 — Supplementary Data 2 [file 41467_2018_2967_MOESM5_ESM.xlsx]

## Sheet: Sheet1
Indicator_OTU	Kingdom	Phylum	Class	Order	Family	Genus	Population	indval	q value
Otu000110	Bacteria	Proteobacteria	Alphaproteobacteria	Rhizobiales	unclassified	unclassified	Acherito	0.813127	0.00410714
Otu000562	Bacteria	Proteobacteria	Alphaproteobacteria	Rhodospirillales	Acetobacteraceae	unclassified	Acherito	0.798535	0.00410714
Otu000346	Bacteria	Acidobacteria	Acidobacteria_Gp1	Acidobacteria_Gp1_order_incertae_sedis	Acidobacteria_Gp1_family_incertae_sedis	Gp1	Acherito	0.791666	0.0333333
Otu000577	Bacteria	Actinobacteria	Actinobacteria	Actinomycetales	unclassified	unclassified	Acherito	0.764188	0.0217222
Otu000919	Bacteria	Proteobacteria	Alphaproteobacteria	unclassified	unclassified	unclassified	Acherito	0.68916	0.0271959
Otu000522	Bacteria	Actinobacteria	Actinobacteria	Actinomycetales	Geodermatophilaceae	unclassified	Acherito	0.684797	0.0184
Otu001383	Bacteria	Acidobacteria	Acidobacteria_Gp1	Acidobacteria_Gp1_order_incertae_sedis	Acidobacteria_Gp1_family_incertae_sedis	Gp1	Acherito	0.673469	0.0221154
Otu000676	Bacteria	Proteobacteria	Alphaproteobacteria	unclassified	unclassified	unclassified	Acherito	0.668262	0.0247569
Otu000825	Bacteria	Actinobacteria	Actinobacteria	unclassified	unclassified	unclassified	Acherito	0.667341	0.0184821
Otu000640	Bacteria	Proteobacteria	Deltaproteobacteria	Desulfuromonadales	Geobacteraceae	Geobacter	Acherito	0.654163	0.0247569
Otu000161	Bacteria	Proteobacteria	Alphaproteobacteria	Rhizobiales	Methylobacteriaceae	Methylobacterium	Acherito	0.653587	0.0184
Otu000241	Bacteria	Proteobacteria	Alphaproteobacteria	Rhizobiales	Hyphomicrobiaceae	Devosia	Acherito	0.652265	0.0136905
Otu001153	Bacteria	Acidobacteria	Acidobacteria_Gp1	Acidobacteria_Gp1_order_incertae_sedis	Acidobacteria_Gp1_family_incertae_sedis	Gp1	Acherito	0.642857	0.0221154
Otu000308	Bacteria	Proteobacteria	Alphaproteobacteria	Rhizobiales	unclassified	unclassified	Acherito	0.63637	0.0221154
Otu001311	Bacteria	Actinobacteria	Actinobacteria	Actinomycetales	unclassified	unclassified	Acherito	0.632653	0.0290805
Otu000755	Bacteria	Bacteroidetes	Sphingobacteria	Sphingobacteriales	Sphingobacteriaceae	Mucilaginibacter	Acherito	0.631378	0.0296774
Otu000650	Bacteria	Actinobacteria	Actinobacteria	Actinomycetales	Geodermatophilaceae	Blastococcus	Acherito	0.629612	0.0290805
Otu000495	Bacteria	Bacteroidetes	Sphingobacteria	Sphingobacteriales	Sphingobacteriaceae	Mucilaginibacter	Acherito	0.628119	0.0221154
Otu000723	Bacteria	Acidobacteria	Acidobacteria_Gp1	Acidobacteria_Gp1_order_incertae_sedis	Acidobacteria_Gp1_family_incertae_sedis	Gp1	Acherito	0.615079	0.0247569
Otu000100	Bacteria	Acidobacteria	Acidobacteria_Gp10	Acidobacteria_Gp10_order_incertae_sedis	Acidobacteria_Gp10_family_incertae_sedis	Gp10	Acherito	0.611943	0.0344003
Otu000638	Bacteria	Acidobacteria	Acidobacteria_Gp1	Acidobacteria_Gp1_order_incertae_sedis	Acidobacteria_Gp1_family_incertae_sedis	Gp1	Acherito	0.60084	0.0296774
Otu000158	Bacteria	Actinobacteria	Actinobacteria	Actinomycetales	Thermomonosporaceae	Actinoallomurus	Acherito	0.600011	0.0321042
Otu001027	Bacteria	Actinobacteria	Actinobacteria	Actinomycetales	unclassified	unclassified	Acherito	0.588745	0.0290805
Otu000121	Bacteria	Proteobacteria	unclassified	unclassified	unclassified	unclassified	Acherito	0.585573	0.00676471
Otu000644	Bacteria	Acidobacteria	Acidobacteria_Gp1	Acidobacteria_Gp1_order_incertae_sedis	Acidobacteria_Gp1_family_incertae_sedis	Gp1	Acherito	0.585404	0.0290805
Otu001736	Bacteria	Proteobacteria	Alphaproteobacteria	Caulobacterales	Caulobacteraceae	unclassified	Acherito	0.571429	0.0290805
Otu002749	Bacteria	unclassified	unclassified	unclassified	unclassified	unclassified	Acherito	0.571429	0.0221154
Otu000319	Bacteria	Bacteroidetes	Sphingobacteria	Sphingobacteriales	Sphingobacteriaceae	Mucilaginibacter	Acherito	0.567746	0.0221154
Otu000073	Bacteria	Actinobacteria	Actinobacteria	Solirubrobacterales	unclassified	unclassified	Acherito	0.563376	0.0344003
Otu001149	Bacteria	Proteobacteria	Alphaproteobacteria	Rhodospirillales	Acetobacteraceae	unclassified	Acherito	0.56231	0.0318204
Otu001179	Bacteria	Acidobacteria	Acidobacteria_Gp3	Acidobacteria_Gp3_order_incertae_sedis	Acidobacteria_Gp3_family_incertae_sedis	Gp3	Acherito	0.559908	0.0283667
Otu001077	Bacteria	Proteobacteria	Alphaproteobacteria	Caulobacterales	Caulobacteraceae	Asticcacaulis	Acherito	0.559663	0.0321457
Otu000507	Bacteria	Actinobacteria	Actinobacteria	Solirubrobacterales	unclassified	unclassified	Acherito	0.554295	0.0321042
Otu000478	Bacteria	Actinobacteria	Actinobacteria	Actinomycetales	Intrasporangiaceae	unclassified	Acherito	0.542678	0.047726
Otu000632	Bacteria	Proteobacteria	Alphaproteobacteria	Rhizobiales	unclassified	unclassified	Acherito	0.542383	0.0321042
Otu000196	Bacteria	Proteobacteria	Alphaproteobacteria	Rhizobiales	unclassified	unclassified	Acherito	0.533392	0.0344003
Otu000133	Bacteria	Actinobacteria	Actinobacteria	Actinomycetales	unclassified	unclassified	Acherito	0.527183	0.0344003
Otu000946	Bacteria	Actinobacteria	Actinobacteria	Acidimicrobiales	unclassified	unclassified	Acherito	0.521563	0.0321042
Otu001058	Bacteria	Proteobacteria	Alphaproteobacteria	Caulobacterales	Caulobacteraceae	Phenylobacterium	Acherito	0.518753	0.0321457
Otu001641	Bacteria	Armatimonadetes	Armatimonadia	Armatimonadales	Armatimonadaceae	Armatimonas_Armatimonadetes_gp1	Acherito	0.517007	0.0344003
Otu001756	Bacteria	Acidobacteria	Acidobacteria_Gp1	Acidobacteria_Gp1_order_incertae_sedis	Acidobacteria_Gp1_family_incertae_sedis	Gp1	Acherito	0.514286	0.0321042
Otu000186	Bacteria	Bacteroidetes	unclassified	unclassified	unclassified	unclassified	Acherito	0.511727	0.0344003
Otu001208	Bacteria	unclassified	unclassified	unclassified	unclassified	unclassified	Acherito	0.510204	0.0332222
Otu000406	Bacteria	Planctomycetes	Planctomycetacia	Planctomycetales	Planctomycetaceae	Singulisphaera	Acherito	0.507937	0.0344003
Otu001151	Bacteria	Proteobacteria	Betaproteobacteria	unclassified	unclassified	unclassified	Acherito	0.501367	0.0344003
Otu001467	Bacteria	Proteobacteria	Gammaproteobacteria	unclassified	unclassified	unclassified	Acherito	0.5	0.0296774
Otu001561	Bacteria	Bacteroidetes	Sphingobacteria	Sphingobacteriales	Chitinophagaceae	unclassified	Acherito	0.5	0.0321042
Otu001722	Bacteria	Acidobacteria	Holophagae	Holophagales	Holophagaceae	Geothrix	Acherito	0.5	0.03105
Otu001848	Bacteria	Proteobacteria	Alphaproteobacteria	unclassified	unclassified	unclassified	Acherito	0.5	0.0344003
Otu001938	Bacteria	Proteobacteria	Alphaproteobacteria	Caulobacterales	Caulobacteraceae	unclassified	Acherito	0.5	0.0290805
Otu001972	Bacteria	Proteobacteria	Alphaproteobacteria	unclassified	unclassified	unclassified	Acherito	0.5	0.0344003
Otu000016	Bacteria	Bacteroidetes	Flavobacteria	Flavobacteriales	Flavobacteriaceae	Flavobacterium	Ansabere	0.766842	0.00410714
Otu000330	Bacteria	Proteobacteria	Gammaproteobacteria	Pseudomonadales	Pseudomonadaceae	Pseudomonas	Ansabere	0.570428	0.0344003
Otu000084	Bacteria	Proteobacteria	Gammaproteobacteria	Pseudomonadales	Moraxellaceae	Acinetobacter	Ansabere	0.545222	0.0344003
Otu000002	Bacteria	Proteobacteria	Betaproteobacteria	Burkholderiales	Comamonadaceae	unclassified	Ansabere	0.522265	0.0344003
Otu000162	Bacteria	Deinococcus-Thermus	Deinococci	Deinococcales	Deinococcaceae	Deinococcus	Arlet	0.932623	0.00410714
Otu000095	Bacteria	Proteobacteria	Gammaproteobacteria	Xanthomonadales	Xanthomonadaceae	Stenotrophomonas	Arlet	0.927362	0.00410714
Otu000010	Bacteria	Firmicutes	Bacilli	Bacillales	Bacillales_Incertae_Sedis_XII	Exiguobacterium	Arlet	0.832669	0.0121053
Otu000237	Bacteria	Proteobacteria	Betaproteobacteria	Rhodocyclales	Rhodocyclaceae	Shinella	Arlet	0.738951	0.0344003
Otu000043	Bacteria	Bacteroidetes	Sphingobacteria	Sphingobacteriales	Sphingobacteriaceae	Sphingobacterium	Arlet	0.694538	0.0340893
Otu000458	Bacteria	Bacteroidetes	Flavobacteria	Flavobacteriales	Flavobacteriaceae	Flavobacterium	Arlet	0.683224	0.03105
Otu000024	Bacteria	Proteobacteria	Alphaproteobacteria	Caulobacterales	Caulobacteraceae	Brevundimonas	Arlet	0.662549	0.0221154
Otu000103	Bacteria	Chlamydiae	Chlamydiae	Chlamydiales	Parachlamydiaceae	Parachlamydia	Arlet	0.626858	0.0321042
Otu000542	Bacteria	Proteobacteria	Alphaproteobacteria	Sphingomonadales	Sphingomonadaceae	Sphingopyxis	Arlet	0.543302	0.0344003
Otu000301	Bacteria	Bacteroidetes	Sphingobacteria	Sphingobacteriales	Sphingobacteriaceae	Pedobacter	Arlet	0.541173	0.0290805
Otu001794	Bacteria	Proteobacteria	Alphaproteobacteria	Rhodobacterales	Rhodobacteraceae	Paracoccus	Arlet	0.5	0.03105
Otu000340	Bacteria	unclassified	unclassified	unclassified	unclassified	unclassified	Lhurs	0.873472	0.00410714
Otu000058	Bacteria	Proteobacteria	Gammaproteobacteria	unclassified	unclassified	unclassified	Lhurs	0.867297	0.0182955
Otu000300	Bacteria	Proteobacteria	Alphaproteobacteria	Sphingomonadales	unclassified	unclassified	Lhurs	0.859335	0.00410714
Otu001060	Bacteria	unclassified	unclassified	unclassified	unclassified	unclassified	Lhurs	0.833112	0.00410714
Otu000483	Bacteria	Proteobacteria	Gammaproteobacteria	Xanthomonadales	Xanthomonadaceae	Lysobacter	Lhurs	0.828948	0.00410714
Otu000245	Bacteria	Actinobacteria	Actinobacteria	Acidimicrobiales	unclassified	unclassified	Lhurs	0.819159	0.00410714
Otu000616	Bacteria	unclassified	unclassified	unclassified	unclassified	unclassified	Lhurs	0.817116	0.00676471
Otu000098	Bacteria	Actinobacteria	Actinobacteria	Acidimicrobiales	Acidimicrobiaceae	Ilumatobacter	Lhurs	0.814378	0.00410714
Otu000387	Bacteria	Proteobacteria	Gammaproteobacteria	Xanthomonadales	Xanthomonadaceae	Arenimonas	Lhurs	0.807644	0.00676471
Otu000609	Bacteria	Proteobacteria	Alphaproteobacteria	Sphingomonadales	Sphingomonadaceae	Sphingomonas	Lhurs	0.807534	0.00410714
Otu000563	Bacteria	Actinobacteria	Actinobacteria	Acidimicrobiales	unclassified	unclassified	Lhurs	0.798959	0.00410714
Otu000174	Bacteria	Proteobacteria	Gammaproteobacteria	Alteromonadales	Alteromonadaceae	Haliea	Lhurs	0.759929	0.0184
Otu000785	Bacteria	Actinobacteria	Actinobacteria	Solirubrobacterales	unclassified	unclassified	Lhurs	0.737635	0.0184821
Otu000107	Bacteria	unclassified	unclassified	unclassified	unclassified	unclassified	Lhurs	0.727871	0.00410714
Otu000307	Bacteria	Actinobacteria	Actinobacteria	Actinomycetales	unclassified	unclassified	Lhurs	0.727273	0.0198276
Otu000744	Bacteria	Proteobacteria	Gammaproteobacteria	Xanthomonadales	Xanthomonadaceae	unclassified	Lhurs	0.727273	0.0217222
Otu001451	Bacteria	Actinobacteria	Actinobacteria	unclassified	unclassified	unclassified	Lhurs	0.727273	0.0217222
Otu001460	Bacteria	Proteobacteria	Alphaproteobacteria	Rhizobiales	unclassified	unclassified	Lhurs	0.727273	0.0217222
Otu001672	Bacteria	unclassified	unclassified	unclassified	unclassified	unclassified	Lhurs	0.727273	0.0217222
Otu001438	Bacteria	unclassified	unclassified	unclassified	unclassified	unclassified	Lhurs	0.726811	0.0215625
Otu000356	Bacteria	unclassified	unclassified	unclassified	unclassified	unclassified	Lhurs	0.72002	0.0217222
Otu001477	Bacteria	Actinobacteria	Actinobacteria	Actinomycetales	Nocardioidaceae	Nocardioides	Lhurs	0.711333	0.0245221
Otu001443	Bacteria	unclassified	unclassified	unclassified	unclassified	unclassified	Lhurs	0.710431	0.0221154
Otu000597	Bacteria	Verrucomicrobia	Verrucomicrobiae	Verrucomicrobiales	Verrucomicrobiaceae	unclassified	Lhurs	0.699781	0.0217222
Otu000521	Bacteria	Proteobacteria	Alphaproteobacteria	Rhizobiales	unclassified	unclassified	Lhurs	0.683598	0.03105
Otu000047	Bacteria	Proteobacteria	Gammaproteobacteria	unclassified	unclassified	unclassified	Lhurs	0.67688	0.0321042
Otu000805	Bacteria	Proteobacteria	Gammaproteobacteria	Xanthomonadales	Xanthomonadaceae	unclassified	Lhurs	0.668757	0.0136905
Otu000574	Bacteria	Proteobacteria	unclassified	unclassified	unclassified	unclassified	Lhurs	0.666117	0.0221154
Otu000067	Bacteria	Verrucomicrobia	Verrucomicrobiae	Verrucomicrobiales	Verrucomicrobiaceae	Luteolibacter	Lhurs	0.653168	0.0296774
Otu001697	Bacteria	Bacteroidetes	Sphingobacteria	Sphingobacteriales	Chitinophagaceae	Terrimonas	Lhurs	0.646465	0.0221154
Otu000070	Bacteria	Proteobacteria	Betaproteobacteria	unclassified	unclassified	unclassified	Lhurs	0.644995	0.0271959
Otu000104	Bacteria	Actinobacteria	Actinobacteria	Actinomycetales	Nocardioidaceae	Nocardioides	Lhurs	0.640319	0.00958333
Otu001360	Bacteria	Proteobacteria	Gammaproteobacteria	unclassified	unclassified	unclassified	Lhurs	0.640316	0.0217222
Otu000659	Bacteria	Acidobacteria	Acidobacteria_Gp6	Acidobacteria_Gp6_order_incertae_sedis	Acidobacteria_Gp6_family_incertae_sedis	Gp6	Lhurs	0.637787	0.0290805
Otu001030	Bacteria	Actinobacteria	Actinobacteria	unclassified	unclassified	unclassified	Lhurs	0.636364	0.0221154
Otu001933	Bacteria	Actinobacteria	Actinobacteria	unclassified	unclassified	unclassified	Lhurs	0.636364	0.0184821
Otu001966	Bacteria	unclassified	unclassified	unclassified	unclassified	unclassified	Lhurs	0.636364	0.0221154
Otu003166	Bacteria	Actinobacteria	Actinobacteria	unclassified	unclassified	unclassified	Lhurs	0.636364	0.0217222
Otu000934	Bacteria	Actinobacteria	Actinobacteria	unclassified	unclassified	unclassified	Lhurs	0.634894	0.0247569
Otu000239	Bacteria	Proteobacteria	Gammaproteobacteria	Xanthomonadales	Xanthomonadaceae	unclassified	Lhurs	0.626573	0.0215625
Otu001562	Bacteria	Actinobacteria	Actinobacteria	unclassified	unclassified	unclassified	Lhurs	0.622557	0.0217222
Otu001171	Bacteria	Nitrospira	Nitrospira	Nitrospirales	Nitrospiraceae	Nitrospira	Lhurs	0.620562	0.0217222
Otu000388	Bacteria	unclassified	unclassified	unclassified	unclassified	unclassified	Lhurs	0.616191	0.0217222
Otu000416	Bacteria	Acidobacteria	Acidobacteria_Gp16	Acidobacteria_Gp16_order_incertae_sedis	Acidobacteria_Gp16_family_incertae_sedis	Gp16	Lhurs	0.601585	0.0221154
Otu000382	Bacteria	Actinobacteria	Actinobacteria	Actinomycetales	unclassified	unclassified	Lhurs	0.597257	0.0221154
Otu000870	Bacteria	Bacteroidetes	Sphingobacteria	Sphingobacteriales	Cytophagaceae	Adhaeribacter	Lhurs	0.590006	0.0221154
Otu000250	Bacteria	Verrucomicrobia	Spartobacteria	Spartobacteria_order_incertae_sedis	Spartobacteria_family_incertae_sedis	Spartobacteria_genera_incertae_sedis	Lhurs	0.588565	0.0290805
Otu001753	Bacteria	Acidobacteria	Acidobacteria_Gp6	Acidobacteria_Gp6_order_incertae_sedis	Acidobacteria_Gp6_family_incertae_sedis	Gp6	Lhurs	0.582517	0.0221154
Otu000667	Bacteria	Acidobacteria	Acidobacteria_Gp4	Acidobacteria_Gp4_order_incertae_sedis	Acidobacteria_Gp4_family_incertae_sedis	Gp4	Lhurs	0.57565	0.0333333
Otu000322	Bacteria	Verrucomicrobia	Verrucomicrobiae	Verrucomicrobiales	Verrucomicrobiaceae	unclassified	Lhurs	0.56917	0.0344003
Otu000197	Bacteria	Actinobacteria	Actinobacteria	Actinomycetales	Geodermatophilaceae	Blastococcus	Lhurs	0.56761	0.0221154
Otu002517	Bacteria	unclassified	unclassified	unclassified	unclassified	unclassified	Lhurs	0.565407	0.0226515
Otu000589	Bacteria	Actinobacteria	Actinobacteria	Acidimicrobiales	Acidimicrobiaceae	Ilumatobacter	Lhurs	0.558126	0.0321042
Otu000273	Bacteria	unclassified	unclassified	unclassified	unclassified	unclassified	Lhurs	0.545455	0.0344003
Otu000448	Bacteria	Actinobacteria	Actinobacteria	Actinomycetales	unclassified	unclassified	Lhurs	0.545455	0.0217222
Otu000818	Bacteria	Acidobacteria	Acidobacteria_Gp6	Acidobacteria_Gp6_order_incertae_sedis	Acidobacteria_Gp6_family_incertae_sedis	Gp6	Lhurs	0.545455	0.0290805
Otu001862	Bacteria	unclassified	unclassified	unclassified	unclassified	unclassified	Lhurs	0.545455	0.0318204
Otu002065	Bacteria	Proteobacteria	Alphaproteobacteria	unclassified	unclassified	unclassified	Lhurs	0.545455	0.0321042
Otu002199	Bacteria	Actinobacteria	Actinobacteria	unclassified	unclassified	unclassified	Lhurs	0.545455	0.0344003
Otu002308	Bacteria	Actinobacteria	Actinobacteria	unclassified	unclassified	unclassified	Lhurs	0.545455	0.0221154
Otu002781	Bacteria	unclassified	unclassified	unclassified	unclassified	unclassified	Lhurs	0.545455	0.0240299
Otu000057	Bacteria	Proteobacteria	Alphaproteobacteria	Sphingomonadales	Sphingomonadaceae	unclassified	Lhurs	0.539041	0.0321042
Otu001221	Bacteria	Proteobacteria	Alphaproteobacteria	Sphingomonadales	Sphingomonadaceae	unclassified	Lhurs	0.536011	0.03105
Otu000450	Bacteria	Acidobacteria	Acidobacteria_Gp4	Acidobacteria_Gp4_order_incertae_sedis	Acidobacteria_Gp4_family_incertae_sedis	Gp4	Lhurs	0.533114	0.0344003
Otu000266	Bacteria	Acidobacteria	Acidobacteria_Gp17	Acidobacteria_Gp17_order_incertae_sedis	Acidobacteria_Gp17_family_incertae_sedis	Gp17	Lhurs	0.531971	0.0344003
Otu000351	Bacteria	Acidobacteria	Acidobacteria_Gp6	Acidobacteria_Gp6_order_incertae_sedis	Acidobacteria_Gp6_family_incertae_sedis	Gp6	Lhurs	0.522641	0.0321457
Otu000285	Bacteria	Bacteroidetes	Sphingobacteria	Sphingobacteriales	Sphingobacteriaceae	Pedobacter	Lhurs	0.52155	0.0321042
Otu000949	Bacteria	unclassified	unclassified	unclassified	unclassified	unclassified	Lhurs	0.521358	0.0318204
Otu000064	Bacteria	Proteobacteria	Alphaproteobacteria	Rhizobiales	unclassified	unclassified	Lhurs	0.519079	0.0384181
Otu000527	Bacteria	unclassified	unclassified	unclassified	unclassified	unclassified	Lhurs	0.511935	0.0221154
Otu000277	Bacteria	Actinobacteria	Actinobacteria	Acidimicrobiales	unclassified	unclassified	Lhurs	0.507134	0.0342553
Otu000165	Bacteria	Bacteroidetes	unclassified	unclassified	unclassified	unclassified	Lhurs	0.501955	0.0344003
Otu000194	Bacteria	Actinobacteria	Actinobacteria	Actinomycetales	Nocardioidaceae	Nocardioides	Lhurs	0.500303	0.0344003
Otu000268	Bacteria	Proteobacteria	Alphaproteobacteria	Sphingomonadales	Sphingomonadaceae	unclassified	Puits	0.921161	0.0290805
Otu001003	Bacteria	Armatimonadetes	Chthonomonadetes	Chthonomonadales	Chthonomonadaceae	Chthonomonas_Armatimonadetes_gp3	Puits	0.673854	0.0215625
Otu000395	Bacteria	Proteobacteria	Alphaproteobacteria	Sphingomonadales	Sphingomonadaceae	Sphingomonas	Puits	0.645208	0.0321457
Otu000068	Bacteria	Proteobacteria	Alphaproteobacteria	unclassified	unclassified	unclassified	Puits	0.63222	0.0344003
Otu000567	Bacteria	Bacteroidetes	Sphingobacteria	Sphingobacteriales	Chitinophagaceae	unclassified	Puits	0.604068	0.0324809
Otu000027	Bacteria	Bacteroidetes	Sphingobacteria	Sphingobacteriales	Sphingobacteriaceae	Pedobacter	Puits	0.601606	0.0427143
Otu000118	Bacteria	Bacteroidetes	Sphingobacteria	Sphingobacteriales	Cytophagaceae	Hymenobacter	Puits	0.588109	0.0365641
Otu000224	Bacteria	Gemmatimonadetes	Gemmatimonadetes	Gemmatimonadales	Gemmatimonadaceae	Gemmatimonas	Puits	0.574952	0.0321042
Otu002586	Bacteria	Planctomycetes	Planctomycetacia	Planctomycetales	Planctomycetaceae	Gemmata	Puits	0.571429	0.0296774
Otu000754	Bacteria	Actinobacteria	Actinobacteria	Solirubrobacterales	Conexibacteraceae	Conexibacter	Puits	0.5666	0.0360724
Otu002411	Bacteria	unclassified	unclassified	unclassified	unclassified	unclassified	Puits	0.555556	0.0290805
Otu000125	Bacteria	Actinobacteria	Actinobacteria	Actinomycetales	Geodermatophilaceae	Modestobacter	Puits	0.551378	0.0344003
Otu000903	Bacteria	unclassified	unclassified	unclassified	unclassified	unclassified	Puits	0.55102	0.0332222
Otu001244	Bacteria	Gemmatimonadetes	Gemmatimonadetes	Gemmatimonadales	Gemmatimonadaceae	Gemmatimonas	Puits	0.546584	0.03105
Otu001798	Bacteria	Actinobacteria	Actinobacteria	Actinomycetales	Pseudonocardiaceae	Amycolatopsis	Puits	0.544939	0.0221154
Otu001519	Bacteria	Actinobacteria	Actinobacteria	unclassified	unclassified	unclassified	Puits	0.544762	0.0321042
Otu001664	Bacteria	Actinobacteria	Actinobacteria	unclassified	unclassified	unclassified	Puits	0.539683	0.0321457
Otu001524	Bacteria	Proteobacteria	Alphaproteobacteria	Rhizobiales	unclassified	unclassified	Puits	0.537815	0.0344003
Otu000767	Bacteria	Acidobacteria	Acidobacteria_Gp1	Acidobacteria_Gp1_order_incertae_sedis	Acidobacteria_Gp1_family_incertae_sedis	Gp1	Puits	0.535714	0.03105
Otu000605	Bacteria	Bacteroidetes	Sphingobacteria	Sphingobacteriales	Chitinophagaceae	unclassified	Puits	0.528952	0.0320673
Otu001738	Bacteria	Acidobacteria	Acidobacteria_Gp7	Acidobacteria_Gp7_order_incertae_sedis	Acidobacteria_Gp7_family_incertae_sedis	Gp7	Puits	0.514286	0.0344003
Otu000611	Bacteria	Proteobacteria	Gammaproteobacteria	unclassified	unclassified	unclassified	Puits	0.512129	0.0344003
Otu000469	Bacteria	Verrucomicrobia	Spartobacteria	Spartobacteria_order_incertae_sedis	Spartobacteria_family_incertae_sedis	Spartobacteria_genera_incertae_sedis	Puits	0.509653	0.0344003
Otu001739	Bacteria	Acidobacteria	Acidobacteria_Gp3	Acidobacteria_Gp3_order_incertae_sedis	Acidobacteria_Gp3_family_incertae_sedis	Gp3	Puits	0.507937	0.0324809
Otu003055	Bacteria	unclassified	unclassified	unclassified	unclassified	unclassified	Puits	0.507937	0.0321042
Otu003506	Bacteria	unclassified	unclassified	unclassified	unclassified	unclassified	Puits	0.507937	0.0296774
Otu001094	Bacteria	Gemmatimonadetes	Gemmatimonadetes	Gemmatimonadales	Gemmatimonadaceae	Gemmatimonas	Puits	0.506912	0.0344003
Otu000634	Bacteria	Bacteroidetes	Sphingobacteria	Sphingobacteriales	Cytophagaceae	Hymenobacter	Puits	0.506661	0.0344003
Otu002496	Bacteria	Planctomycetes	Planctomycetacia	Planctomycetales	Planctomycetaceae	Planctomyces	Puits	0.5	0.0344003
