# Supplementary material for: Amphibian chytridiomycosis outbreak dynamics are linked with host skin bacterial community structure
Source: Nat Commun. 2018 Feb 15;9:693. doi: 10.1038/s41467-018-02967-w (PMC5814395; doi:10.1038/s41467-018-02967-w)
Supplement: Supplementary file 6 — Supplementary Data 3 [file 41467_2018_2967_MOESM6_ESM.xlsx]

## Sheet: SI_Table_8.5.csv
Isolate	Location	Paper location	Country	Year	Total reads	Reads mapped to JEL423	Mean read length	Sequencing depth	Coverage (%)	Pre-Filter SNPs	Pre-Filter INDELs	Pre-Filter transitions/transversions (TsTv)	Filtered SNPs	Filtered INDELs	Filtered transitions/transversions (TsTv)
Acherito.1.2_15	Acherito	Acherito	Spain	2015	19320219	17510948	124.429	45.85	98.2543	67602	6086	4.33	59295	7269	4.24
Acherito.3.1_15	Acherito	Acherito	Spain	2015	19016682	17587733	124.337	46.02	98.2508	66218	6025	4.33	58752	7229	4.22
Acherito.4.1_15	Acherito	Acherito	Spain	2015	17358451	16365741	124.322	42.85	98.2509	66283	5991	4.3	58961	7177	4.19
Acherito.5.2_15	Acherito	Acherito	Spain	2015	14818906	13751064	124.338	35.91	98.2417	66214	6002	4.35	58400	7175	4.25
Acherito.c_15	Acherito	Acherito	Spain	2015	17565902	16152969	124.493	42.25	98.2409	67498	6073	4.33	59451	7277	4.24
Acherito.d_15	Acherito	Acherito	Spain	2015	18390712	16870519	124.546	44.12	98.2455	67607	6105	4.31	59918	7289	4.24
ADMALA	Malaga	OTHER	Spain	2012	27524650	25449247	99.4564	53.13	98.45	58571	5495	4.39	50509	6452	4.3
ANS_13No1	Ansabere	Ansabere	France	2013	44917754	42676404	99.0315	88.49	98.3279	65069	5939	4.31	56741	6978	4.29
ANS_13No10	Ansabere	Ansabere	France	2013	65695345	63418641	97.8045	125.03	98.4013	61417	5635	4.38	55394	6599	4.35
ANS_13No12	Ansabere	Ansabere	France	2013	46553627	44672377	98.869	92.59	98.33	64204	5830	4.31	56334	6829	4.31
ANS_13No4	Ansabere	Ansabere	France	2013	44712592	42057498	99.0706	87.27	98.3248	66406	5993	4.3	57722	7013	4.32
ANS_13No7	Ansabere	Ansabere	France	2013	40125338	38736388	97.7797	77.63	98.332	61039	5543	4.37	54703	6512	4.34
Ansabere.6.1_15	Ansabere	Ansabere	France	2015	17876243	16468504	124.277	43.06	98.2551	66351	6029	4.34	58657	7198	4.22
Arlet_13No1	Arlet	Arlet	France	2013	34096999	31919421	98.9133	66.24	98.3068	64352	5818	4.36	55684	6805	4.32
Arlet_13No2	Arlet	Arlet	France	2013	44974936	42135492	98.9064	87.62	98.3188	64600	5859	4.36	56554	6892	4.34
Arlet_13No4	Arlet	Arlet	France	2013	57091066	54472300	97.8792	110.8	98.3576	62182	5658	4.34	55615	6636	4.31
Arlet_13No6	Arlet	Arlet	France	2013	65962615	63199569	97.6751	127.84	98.3608	61431	5656	4.38	55775	6627	4.32
Arlet_13No8	Arlet	Arlet	France	2013	38360209	36512863	99.0587	76.07	98.3148	64930	5862	4.32	56531	6883	4.34
Arlet.a_15	Arlet	Arlet	France	2015	14686162	13562780	124.364	35.51	98.2278	65613	5973	4.34	58011	7159	4.23
Arlet.K_15	Arlet	Arlet	France	2015	18149375	16904577	124.362	44.17	98.2467	65863	5982	4.34	58528	7172	4.22
CORN1	Cornwall	OTHER	UK	2012	28804659	27134395	99.4062	56.54	98.4706	64517	5746	4.49	56819	6785	4.44
CORN1B	Cornwall	OTHER	UK	2012	25273736	23228769	99.4659	48.5	98.4385	64901	5812	4.51	57119	6854	4.45
IA_11	Acherito	Acherito	Spain	2011	34512871	32517704	99.0064	66.84	98.312	64241	5819	4.34	56154	6840	4.34
IA_12No1	Acherito	Acherito	Spain	2012	39333849	36881663	99.0878	76.12	98.3179	64101	5807	4.32	56225	6810	4.31
IA_12No10	Acherito	Acherito	Spain	2012	38347577	36114008	98.7984	74.46	98.3149	63027	5723	4.32	55097	6690	4.32
IA_12No12	Acherito	Acherito	Spain	2012	53717588	51052961	98.731	104.02	98.3535	64331	5874	4.31	56475	6903	4.31
IA_12No3	Acherito	Acherito	Spain	2012	37352155	35157709	98.9669	72.33	98.3152	64141	5826	4.33	56047	6835	4.32
IA_12No4	Acherito	Acherito	Spain	2012	48341935	45355584	98.9811	93.47	98.3349	64913	5894	4.29	56696	6924	4.3
IA_12No5	Acherito	Acherito	Spain	2012	45714370	43748731	98.7286	87.85	98.3581	64185	5862	4.34	55883	6855	4.35
IA_12No8	Acherito	Acherito	Spain	2012	44658328	42471016	98.7292	86.07	98.3497	64258	5867	4.31	56121	6883	4.31
IA_12No9	Acherito	Acherito	Spain	2012	58883539	55505860	98.7242	114.25	98.3443	64639	5927	4.31	57134	6953	4.28
IA_13No1	Acherito	Acherito	Spain	2013	33782176	31647818	98.959	65.67	98.3188	66858	5932	4.33	57328	6937	4.33
IA_13No12	Acherito	Acherito	Spain	2013	69706609	66034123	98.6342	133.6	98.3965	65311	5836	4.32	57172	6841	4.25
IA_13No13_48	Acherito	Acherito	Spain	2013	36184676	33453973	98.9402	69.24	98.3231	64865	5875	4.32	56181	6888	4.33
IA_13No13_60	Acherito	Acherito	Spain	2013	47652412	45775278	98.4871	91.35	98.3522	62574	5715	4.34	55563	6699	4.37
IA_13No17	Acherito	Acherito	Spain	2013	49299078	46678837	99.05	96.95	98.3259	65106	5859	4.3	53709	6830	4.21
IA_13No6	Acherito	Acherito	Spain	2013	36678691	35084778	99.0812	72.69	98.3147	64506	5872	4.32	56137	6871	4.34
IA_13No8	Acherito	Acherito	Spain	2013	35010431	32153654	99.0975	66.09	98.3201	63937	5703	4.33	55124	6717	4.34
IA042_Highly_passaged	Acherito	Acherito	Spain	2004	52179230	49750346	98.6539	96.8	98.3626	62893	5748	4.35	55163	6734	4.32
IA042_Low_passage	Acherito	Acherito	Spain	2004	42212836	40155271	98.7253	81.03	98.3602	64106	5779	4.29	55799	6782	4.34
IA043_cryo	Acherito	Acherito	Spain	2004	57197358	51787562	97.9851	102.28	98.3703	62360	5673	4.37	55957	6659	4.33
IA12	Acherito	Acherito	Spain	2012	29991234	27516745	99.4031	57.17	98.3191	63622	5656	4.38	54237	6651	4.38
LHURS_11No1	Lhurs	Lhurs	France	2011	45363031	43089427	99.01	87.7	98.3366	64130	5793	4.35	56376	6776	4.35
LHURS_11No11	Lhurs	Lhurs	France	2011	37389666	34696434	98.9741	71.44	98.3207	64576	5853	4.31	56189	6866	4.3
LHURS_11No7	Lhurs	Lhurs	France	2011	44274635	42419096	99.0045	86.63	98.3098	62763	5714	4.34	55259	6703	4.32
LHURS_11No8	Lhurs	Lhurs	France	2011	30891333	29441101	98.939	59	98.3208	62882	5681	4.32	54709	6673	4.33
Lhurs_13No11	Lhurs	Lhurs	France	2013	31059479	29637273	99.0015	61.7	98.2996	63576	5784	4.35	55563	6787	4.34
Lhurs_13No13	Lhurs	Lhurs	France	2013	41196510	39294190	98.8859	81.79	98.316	65878	5912	4.32	57356	6944	4.32
Lhurs_13No14	Lhurs	Lhurs	France	2013	36899396	33817672	98.9042	70.01	98.3167	64693	5796	4.34	55591	6780	4.29
Lhurs_13No2	Lhurs	Lhurs	France	2013	45539693	42929004	98.8625	89.06	98.3274	64582	5796	4.32	56180	6791	4.31
Lhurs_13No4	Lhurs	Lhurs	France	2013	63116803	59832617	98.9022	124.56	98.3373	66164	5964	4.31	58052	7009	4.31
LHURS8	Lhurs	Lhurs	France	2011	24712121	22928844	98.0394	47.29	98.2491	63991	5742	4.37	55412	6720	4.39
MAL05	Kent	OTHER	UK	2011	24539566	22803372	99.1709	47.42	98.4505	61090	5566	4.43	53192	6558	4.37
MODS27.3	Sardinia	OTHER	Italy	2010	21268430	20771713	97.0483	41.83	98.4935	53496	5114	4.59	49379	5952	4.46
MODS28	Sardinia	OTHER	Italy	2010	36714284	35810702	97.1401	72.83	98.5161	55832	5285	4.55	50882	6208	4.41
PENNEWT	Penalara	OTHER	Spain	2011	27147515	24828306	99.4556	51.86	98.4505	61509	5582	4.41	53936	6601	4.3
PENS-2.4	Penalara	OTHER	Spain	2014	10193531	8417740	125	22.05	98.4107	64983	6031	4.53	57516	7168	4.36
PENS-9.2	Penalara	OTHER	Spain	2014	9882878	8443268	125	22.12	98.4127	65956	6063	4.56	58008	7192	4.38
picosAo1	Picos de Europa	OTHER	Spain	2010	28364282	26213326	99.426	54.52	98.5237	58926	5513	4.45	51057	6488	4.36
PNP15150	Lhurs	Lhurs	France	2015	14039047	12838753	124.352	33.52	98.2651	67108	6019	4.37	58720	7190	4.28
PNP15152	Lhurs	Lhurs	France	2015	21182557	19406788	124.303	50.75	98.2531	67066	6130	4.35	60077	7327	4.24
PNP15153	Lhurs	Lhurs	France	2015	19762525	18114495	124.247	47.36	98.2519	65023	5974	4.33	57934	7122	4.23
PNP15156	Lhurs	Lhurs	France	2015	19002624	17214415	124.24	45.04	98.2567	67582	6102	4.35	59575	7294	4.22
PUITS_11	Puits	Puits	France	2011	42502853	39550846	98.8103	81.12	98.3354	63800	5799	4.32	55867	6788	4.32
PUITS_12No3	Puits	Puits	France	2012	43948798	41120065	98.8365	85.02	98.3313	64589	5833	4.31	56464	6842	4.31
PUITS_12No4	Puits	Puits	France	2012	50106537	47227462	98.8248	96.86	98.3398	63870	5791	4.35	56192	6799	4.32
PUITS_12No5	Puits	Puits	France	2012	48585982	45181308	98.7911	93.74	98.3297	64442	5867	4.33	56623	6890	4.31
PUITS_12No7	Puits	Puits	France	2012	44119119	41057695	98.8299	84.55	98.327	63601	5794	4.35	55982	6792	4.32
PUITS_12No8	Puits	Puits	France	2012	48799895	45823290	98.7164	93.49	98.3867	62143	5703	4.31	54976	6689	4.31
SFBC014	Cumbria	OTHER	UK	2010	26437828	25865276	96.9476	52.01	98.4393	56560	5349	4.73	54254	6297	4.53
SP10	Sardinia	OTHER	Italy	2010	30377369	28905902	97.1406	56.48	98.5267	55826	5218	4.48	47007	6081	4.35
TER_1.1	Maestrazgo	OTHER	Spain	2013	19539780	17928486	124.083	47.1	98.4748	70949	6272	4.51	64411	7507	4.32
TER_3.1	Teruel	OTHER	Spain	2014	16478234	12800235	124.456	33.44	98.4692	71734	6348	4.45	63291	7577	4.32
TER_4.2	Teruel	OTHER	Spain	2014	22364758	20347254	124.276	53.13	98.4761	71613	6305	4.51	65776	7575	4.35
TORO1	Toro	OTHER	Spain	2011	24573588	23293465	99.1146	48.34	98.4659	60110	5495	4.39	51334	6474	4.27
UKBEL	Surrey	OTHER	UK	2012	23451047	21846719	99.3616	45.58	98.469	68189	5974	4.5	59671	7000	4.49
UKBER	Surrey	OTHER	UK	2012	29917264	28057538	99.4013	58.48	98.4966	69279	6069	4.48	60769	7098	4.5
UKMAB	Cumbria	OTHER	UK	2012	29407628	27365719	99.4061	57	98.4561	63610	5779	4.55	56599	6795	4.48
UKSHB	Cumbria	OTHER	UK	2012	27552036	26111413	99.452	54.28	98.5246	58023	5454	4.4	50164	6414	4.3
UKTVB	Kent	OTHER	UK	2007	20389635	19276461	124.555	50.49	98.4034	64353	5858	4.32	57925	7023	4.19
VA02	Valencia	OTHER	Spain	2008	17948196	16029601	124.158	42.01	98.4736	68187	6071	4.45	61611	7301	4.31
